# Supplementary material for: Polygonatum sibiricum Polysaccharides Alleviate Simulated Weightlessness-Induced Cognitive Impairment by Gut Microbiota Modulation and Suppression of NLRP3/NF-κB Pathways
Source: Nutrients. 2025 Oct 5;17(19):3157. doi: 10.3390/nu17193157 (PMC12525828; doi:10.3390/nu17193157)
Supplement: Supplementary file 1 [file nutrients-17-03157-s001.zip]

Archive with 1 entries (1 files):
- nutrients-3857514-supplementary.pdf
